# Supplementary material for: GWarrange: a pre- and post- genome-wide association studies pipeline for detecting phenotype-associated genome rearrangement events
Source: Microb Genom. 2024 Jul 9;10(7):001268. doi: 10.1099/mgen.0.001268 (PMC11316554; doi:10.1099/mgen.0.001268)
Supplement: Uncited Table S1. [file mgen-10-01268-s002.xlsx]

## Sheet: Sheet1
Table S1 : 47 complete genomes used in example 1: Bordetella pertussis (predefined genome structure as phenotype)
Strain name	Accession1	Accession2	Organism	Genome structure in Weigand et al. 2019	Genome structure phenotype (original)	Genome structure phenotype (with 2 samples swapped)
C505	GCF_001986375.1	ASM198637v1	Bordetella pertussis	cluster1	0	1
C549	GCA_001988075.1	ASM198807v1	Bordetella pertussis	cluster1	0	0
C734	GCF_001988095.1	ASM198809v1	Bordetella pertussis	cluster2	1	0
C757	GCA_001988115.1	ASM198811v1	Bordetella pertussis	cluster1	0	0
C934	GCF_002286055.1	ASM228605v1	Bordetella pertussis	cluster1	0	0
C975	GCA_001988555.1	ASM198855v1	Bordetella pertussis	cluster1	0	0
D175	GCF_001986435.1	ASM198643v1	Bordetella pertussis	cluster1	0	0
D321	GCF_001986455.1	ASM198645v1	Bordetella pertussis	cluster1	0	0
D322	GCF_004009255.1	ASM400925v1	Bordetella pertussis	cluster1	0	0
D919	GCF_004008595.1	ASM400859v1	Bordetella pertussis	cluster1	0	0
E140	GCA_004008555.1	ASM400855v1	Bordetella pertussis	cluster1	0	0
E150	GCA_001985005.1	ASM198500v1	Bordetella pertussis	cluster1	0	0
E153	GCA_004009275.1	ASM400927v1	Bordetella pertussis	cluster1	0	0
E194	GCF_001988135.1	ASM198813v1	Bordetella pertussis	cluster1	0	0
E198	GCA_004009155.1	ASM400915v1	Bordetella pertussis	cluster1	0	0
E365	GCA_004009195.1	ASM400919v1	Bordetella pertussis	cluster1	0	0
E530	GCF_001986515.1	ASM198651v1	Bordetella pertussis	cluster2	1	1
E537	GCF_002285995.1	ASM228599v1	Bordetella pertussis	cluster1	0	0
E555	GCA_001985025.1	ASM198502v1	Bordetella pertussis	cluster1	0	0
E809	GCA_001985065.1	ASM198506v1	Bordetella pertussis	cluster1	0	0
F657	GCF_001988615.1	ASM198861v1	Bordetella pertussis	cluster1	0	0
F670	GCF_001985165.1	ASM198516v1	Bordetella pertussis	cluster1	0	0
F687	GCA_001985205.1	ASM198520v1	Bordetella pertussis	cluster2	1	1
G057	GCA_001986005.1	ASM198600v1	Bordetella pertussis	cluster1	0	0
G102	GCF_004009515.1	ASM400951v1	Bordetella pertussis	cluster1	0	0
G965	GCA_001988715.1	ASM198871v1	Bordetella pertussis	cluster1	0	0
H437	GCA_001986555.1	ASM198655v1	Bordetella pertussis	cluster1	0	0
H672	GCF_004007335.1	ASM400733v1	Bordetella pertussis	cluster1	0	0
H677	GCF_004009375.1	ASM400937v1	Bordetella pertussis	cluster1	0	0
H681	GCF_001985765.1	ASM198576v1	Bordetella pertussis	cluster1	0	0
H697	GCA_004008855.1	ASM400885v1	Bordetella pertussis	cluster2	1	1
H698	GCF_001988215.1	ASM198821v1	Bordetella pertussis	cluster2	1	1
H765	GCF_001985425.1	ASM198542v1	Bordetella pertussis	cluster2	1	1
H771	GCF_001988275.1	ASM198827v1	Bordetella pertussis	cluster2	1	1
H811	GCF_004009295.1	ASM400929v1	Bordetella pertussis	cluster2	1	1
H814	GCF_004009015.1	ASM400901v1	Bordetella pertussis	cluster1	0	0
I120	GCA_004008955.1	ASM400895v1	Bordetella pertussis	cluster2	1	1
I182	GCF_004637225.1	ASM463722v1	Bordetella pertussis	cluster2	1	1
I259	GCF_001986085.1	ASM198608v1	Bordetella pertussis	cluster2	1	1
I420	GCA_004009775.1	ASM400977v1	Bordetella pertussis	cluster2	1	1
I623	GCA_004009175.1	ASM400917v1	Bordetella pertussis	cluster2	1	1
I692	GCA_004009055.1	ASM400905v1	Bordetella pertussis	cluster2	1	1
I705	GCF_004009695.1	ASM400969v1	Bordetella pertussis	cluster2	1	1
I763	GCF_001985685.1	ASM198568v1	Bordetella pertussis	cluster2	1	1
I915	GCF_001985705.1	ASM198570v1	Bordetella pertussis	cluster1	0	0
J184	GCA_004009475.1	ASM400947v1	Bordetella pertussis	cluster2	1	1
J234	GCA_004007625.1	ASM400762v1	Bordetella pertussis	cluster2	1	1
Table S2 : 32 complete genomes used in example 2: Enterococcus faecium (predefined genome structure as phenotype)
Strain name	Accession1	Accession2	Organism	Genome structure in Page et al. 2020	Genome structure phenotype (original)	Genome structure phenotype (with 2 samples swapped)
ATCC8459=NRRL=B-2354	GCF_000336405.1	ASM33640v1	Enterococcus faecium	GS4.33	1	0
AUS0085	GCF_000444405.1	ASM44440v1	Enterococcus faecium	GS1.0	0	1
AUSMDU00004142	GCF_003020765.1	ASM302076v1	Enterococcus faecium	GS1.0	0	0
E0139	GCF_900634805.1	E0139_hybrid_assembly	Enterococcus faecium	GS4.33	1	1
E0595	GCF_900638815.1	E0595_hybrid_assembly	Enterococcus faecium	GS4.33	1	1
E2079	GCF_900638765.1	E2079_hybrid_assembly	Enterococcus faecium	GS4.33	1	1
E240	GCF_002761255.1	ASM276125v1	Enterococcus faecium	GS1.0	0	0
E39	GCF_001635875.1	ASM163587v1	Enterococcus faecium	GS1.0	0	0
E4227	GCF_900638775.1	E4227_hybrid_assembly	Enterococcus faecium	GS4.33	1	1
E4239	GCF_900640265.1	E4239_hybrid_assembly	Enterococcus faecium	GS4.33	1	1
E4413	GCF_900638795.1	E4413_hybrid_assembly	Enterococcus faecium	GS4.33	1	1
E4438	GCF_900638825.1	E4438_hybrid_assembly	Enterococcus faecium	GS4.33	1	1
E6043	GCF_900635415.1	E6043_hybrid_assembly	Enterococcus faecium	GS1.0	0	0
E7040	GCF_900639385.1	E7040_hybrid_assembly	Enterococcus faecium	GS1.0	0	0
E7429	GCF_900639465.1	E7429_hybrid_assembly	Enterococcus faecium	GS1.0	0	0
E7654	GCF_900639515.1	E7654_hybrid_assembly	Enterococcus faecium	GS1.0	0	0
E7663	GCF_900639525.1	E7663_hybrid_assembly	Enterococcus faecium	GS1.0	0	0
E7933	GCF_900639545.1	E7933_hybrid_assembly	Enterococcus faecium	GS1.0	0	0
E8172	GCF_900639555.1	E8172_hybrid_assembly	Enterococcus faecium	GS1.0	0	0
E8195	GCF_900639565.1	E8195_hybrid_assembly	Enterococcus faecium	GS1.0	0	0
E8202	GCF_900639535.1	E8202_hybrid_assembly	Enterococcus faecium	GS1.0	0	0
E8691	GCF_900639655.1	E8691_hybrid_assembly	Enterococcus faecium	GS4.33	1	1
E9101	GCF_900639705.1	E9101_hybrid_assembly	Enterococcus faecium	GS4.33	1	1
ER04484_3A	GCF_002848665.1	ASM284866v1	Enterococcus faecium	GS1.0	0	0
ER04526.3A	GCF_002848745.1	ASM284874v1	Enterococcus faecium	GS1.0	0	0
ER04526.5A	GCF_002848725.1	ASM284872v1	Enterococcus faecium	GS1.0	0	0
ER04619.3A	GCF_002848705.1	ASM284870v1	Enterococcus faecium	GS1.0	0	0
NCTC7174	GCF_900637035.1	46582_D01	Enterococcus faecium	GS4.33	1	1
UAMSEF_01	GCF_005886545.1	ASM588654v1	Enterococcus faecium	GS1.0	0	0
UAMSEF_08	GCF_005886655.1	ASM588665v1	Enterococcus faecium	GS1.0	0	0
UAMSEF_20	GCF_005886735.1	ASM588673v1	Enterococcus faecium	GS1.0	0	0
HOU503_dnaAfixed	GCF_005952885.1	ASM595288v1	Enterococcus faecium	GS1.0	0	0
Table S3: 468 complete genomes used in example 3: Bordetella pertussis (pertactin expression phenotype)
Strain name	Accession1	Accession2	Organism	pertactin expression phenotype	Number of pertactin fragment (bGWAS covariate) (taken from NCBI)
				(Summarised in Lefrancq et al. 2022 supplementary material)
C505	GCF_001986375.1	ASM198637v1	Bordetella pertussis	1	1
C549	GCA_001988075.1	ASM198807v1	Bordetella pertussis	1	1
C569	GCA_004007535.1	ASM400753v1	Bordetella pertussis	1	1
C571	GCF_001984925.1	ASM198492v1	Bordetella pertussis	1	1
C734	GCF_001988095.1	ASM198809v1	Bordetella pertussis	1	1
C742	GCF_001986415.1	ASM198641v1	Bordetella pertussis	1	1
C756	GCF_004009395.1	ASM400939v1	Bordetella pertussis	1	1
C757	GCF_001988115.1	ASM198811v1	Bordetella pertussis	1	1
C871	GCF_004007215.1	ASM400721v1	Bordetella pertussis	1	1
C934	GCA_002286055.1	ASM228605v1	Bordetella pertussis	1	1
C958	GCF_001984945.1	ASM198494v1	Bordetella pertussis	1	1
C975	GCA_001988555.1	ASM198855v1	Bordetella pertussis	1	1
D175	GCF_001986435.1	ASM198643v1	Bordetella pertussis	1	1
D236	GCA_004009815.1	ASM400981v1	Bordetella pertussis	1	1
D321	GCF_001986455.1	ASM198645v1	Bordetella pertussis	1	1
D322	GCF_004009255.1	ASM400925v1	Bordetella pertussis	1	1
D422	GCA_002286015.1	ASM228601v1	Bordetella pertussis	1	1
D502	GCF_001986475.1	ASM198647v1	Bordetella pertussis	1	1
D521	GCF_001984965.1	ASM198496v1	Bordetella pertussis	1	1
D665	GCA_004009795.1	ASM400979v1	Bordetella pertussis	1	1
D717	GCF_002286115.1	ASM228611v1	Bordetella pertussis	1	1
D735	GCA_002286035.1	ASM228603v1	Bordetella pertussis	1	1
D799	GCF_002286095.1	ASM228609v1	Bordetella pertussis	1	1
D800	GCA_013168655.1	ASM1316865v1	Bordetella pertussis	1	1
D869	GCA_004009635.1	ASM400963v1	Bordetella pertussis	1	1
D879	GCA_001984985.1	ASM198498v1	Bordetella pertussis	1	1
D919	GCF_004008595.1	ASM400859v1	Bordetella pertussis	1	1
D925	GCA_002286175.1	ASM228617v1	Bordetella pertussis	1	1
E024	GCA_001986495.1	ASM198649v1	Bordetella pertussis	1	1
E025	GCA_002286155.1	ASM228615v1	Bordetella pertussis	1	1
E087	GCA_004009555.1	ASM400955v1	Bordetella pertussis	1	1
E140	GCA_004008555.1	ASM400855v1	Bordetella pertussis	1	1
E150	GCF_001985005.1	ASM198500v1	Bordetella pertussis	1	1
E153	GCF_004009275.1	ASM400927v1	Bordetella pertussis	1	1
E191	GCF_004009595.1	ASM400959v1	Bordetella pertussis	1	1
E194	GCA_001988135.1	ASM198813v1	Bordetella pertussis	1	1
E198	GCF_004009155.1	ASM400915v1	Bordetella pertussis	1	1
E365	GCF_004009195.1	ASM400919v1	Bordetella pertussis	1	1
E368	GCA_001988575.1	ASM198857v1	Bordetella pertussis	1	1
E530	GCA_001986515.1	ASM198651v1	Bordetella pertussis	1	1
E537	GCA_002285995.1	ASM228599v1	Bordetella pertussis	1	1
E541	GCF_002286135.1	ASM228613v1	Bordetella pertussis	1	1
E555	GCA_001985025.1	ASM198502v1	Bordetella pertussis	1	1
E587	GCF_001985045.1	ASM198504v1	Bordetella pertussis	1	1
E602	GCA_001988155.1	ASM198815v1	Bordetella pertussis	1	1
E809	GCA_001985065.1	ASM198506v1	Bordetella pertussis	1	1
E898	GCA_002286075.1	ASM228607v1	Bordetella pertussis	1	1
E945	GCF_002285955.1	ASM228595v1	Bordetella pertussis	1	1
E976	GCF_001985085.1	ASM198508v1	Bordetella pertussis	1	1
F011	GCF_001985105.1	ASM198510v1	Bordetella pertussis	1	1
F013	GCF_002310915.1	ASM231091v1	Bordetella pertussis	1	1
F034	GCF_001985125.1	ASM198512v1	Bordetella pertussis	1	1
F501	GCF_001988595.1	ASM198859v1	Bordetella pertussis	1	1
F569	GCF_004009675.1	ASM400967v1	Bordetella pertussis	1	1
F578	GCF_004008655.1	ASM400865v1	Bordetella pertussis	1	1
F580	GCA_004007475.1	ASM400747v1	Bordetella pertussis	1	1
F657	GCA_001988615.1	ASM198861v1	Bordetella pertussis	1	1
F658	GCF_001985145.1	ASM198514v1	Bordetella pertussis	1	1
F670	GCF_001985165.1	ASM198516v1	Bordetella pertussis	1	1
F684	GCA_001985185.1	ASM198518v1	Bordetella pertussis	1	1
F687	GCA_001985205.1	ASM198520v1	Bordetella pertussis	1	1
F778	GCF_001988635.1	ASM198863v1	Bordetella pertussis	1	1
F934	GCA_001988655.1	ASM198865v1	Bordetella pertussis	1	1
F948	GCF_001985225.1	ASM198522v1	Bordetella pertussis	1	1
F954	GCF_004008915.1	ASM400891v1	Bordetella pertussis	0	1
G057	GCF_001986005.1	ASM198600v1	Bordetella pertussis	1	1
G085	GCA_001988675.1	ASM198867v1	Bordetella pertussis	1	1
G102	GCA_004009515.1	ASM400951v1	Bordetella pertussis	1	1
G807	GCF_001988695.1	ASM198869v1	Bordetella pertussis	1	1
G965	GCF_001988715.1	ASM198871v1	Bordetella pertussis	1	1
H034	GCA_004008715.1	ASM400871v1	Bordetella pertussis	1	1
H320	GCA_001986155.1	ASM198615v1	Bordetella pertussis	1	1
H348	GCA_001988735.1	ASM198873v1	Bordetella pertussis	1	1
H361	GCA_001988755.1	ASM198875v1	Bordetella pertussis	1	1
H378	GCF_001605055.1	ASM160505v1	Bordetella pertussis	0	2
H520	GCA_001985245.1	ASM198524v1	Bordetella pertussis	1	1
H533	GCF_001988775.1	ASM198877v1	Bordetella pertussis	1	1
H540	GCF_001988795.1	ASM198879v1	Bordetella pertussis	0	2
H541	GCA_004009415.1	ASM400941v1	Bordetella pertussis	1	1
H559	GCA_001605115.1	ASM160511v1	Bordetella pertussis	0	2
H561	GCF_001605215.1	ASM160521v1	Bordetella pertussis	1	1
H564	GCF_001605345.1	ASM160534v1	Bordetella pertussis	1	1
H579	GCA_001985265.1	ASM198526v1	Bordetella pertussis	1	1
H624	GCA_004009655.1	ASM400965v1	Bordetella pertussis	1	1
H637	GCF_001985285.1	ASM198528v1	Bordetella pertussis	0	1
H639	GCF_001986025.1	ASM198602v1	Bordetella pertussis	1	1
H640	GCF_004008975.1	ASM400897v1	Bordetella pertussis	1	1
H642	GCF_004008795.1	ASM400879v1	Bordetella pertussis	1	1
H665	GCF_001985305.1	ASM198530v1	Bordetella pertussis	0	2
H672	GCA_004007335.1	ASM400733v1	Bordetella pertussis	1	1
H677	GCA_004009375.1	ASM400937v1	Bordetella pertussis	0	1
H681	GCF_001985765.1	ASM198576v1	Bordetella pertussis	0	2
H682	GCA_001988195.1	ASM198819v1	Bordetella pertussis	1	1
H697	GCA_004008855.1	ASM400885v1	Bordetella pertussis	0	1
H698	GCA_001988215.1	ASM198821v1	Bordetella pertussis	0	1
H703	GCF_001985325.1	ASM198532v1	Bordetella pertussis	1	1
H706	GCF_001988235.1	ASM198823v1	Bordetella pertussis	1	1
H707	GCA_001985345.1	ASM198534v1	Bordetella pertussis	1	1
H709	GCF_004009355.1	ASM400935v1	Bordetella pertussis	1	1
H729	GCF_001985365.1	ASM198536v1	Bordetella pertussis	1	1
H754	GCA_001985405.1	ASM198540v1	Bordetella pertussis	1	1
H765	GCF_001985425.1	ASM198542v1	Bordetella pertussis	0	1
H775	GCF_001986695.1	ASM198669v1	Bordetella pertussis	0	2
H782	GCA_004006615.1	ASM400661v1	Bordetella pertussis	1	1
H784	GCA_001985445.1	ASM198544v1	Bordetella pertussis	1	1
H787	GCA_001986735.1	ASM198673v1	Bordetella pertussis	1	1
H800	GCA_001985465.1	ASM198546v1	Bordetella pertussis	1	1
H806	GCA_001985485.1	ASM198548v1	Bordetella pertussis	1	1
H810	GCF_001985505.1	ASM198550v1	Bordetella pertussis	0	2
H811	GCA_004009295.1	ASM400929v1	Bordetella pertussis	0	2
H812	GCA_001985525.1	ASM198552v1	Bordetella pertussis	0	2
H813	GCF_004009235.1	ASM400923v1	Bordetella pertussis	0	2
H814	GCA_004009015.1	ASM400901v1	Bordetella pertussis	1	1
H834	GCA_001986175.1	ASM198617v1	Bordetella pertussis	1	1
H849	GCA_001986795.1	ASM198679v1	Bordetella pertussis	0	1
H851	GCA_001986215.1	ASM198621v1	Bordetella pertussis	0	2
H852	GCA_001985785.1	ASM198578v1	Bordetella pertussis	1	1
H853	GCF_001986815.1	ASM198681v1	Bordetella pertussis	1	1
H864	GCA_001986835.1	ASM198683v1	Bordetella pertussis	0	2
H866	GCA_001986855.1	ASM198685v1	Bordetella pertussis	0	2
H876	GCF_001988835.1	ASM198883v1	Bordetella pertussis	1	1
H877	GCA_004009135.1	ASM400913v1	Bordetella pertussis	1	1
H878	GCF_001986875.1	ASM198687v1	Bordetella pertussis	1	1
H883	GCF_001986895.1	ASM198689v1	Bordetella pertussis	0	1
H902	GCF_004009335.1	ASM400933v1	Bordetella pertussis	1	1
H910	GCF_001986935.1	ASM198693v1	Bordetella pertussis	1	1
H911	GCA_001986235.1	ASM198623v1	Bordetella pertussis	0	2
H915	GCA_001986255.1	ASM198625v1	Bordetella pertussis	0	1
H920	GCF_004009215.1	ASM400921v1	Bordetella pertussis	1	1
I069	GCA_001986955.1	ASM198695v1	Bordetella pertussis	0	2
I072	GCA_008823045.1	ASM882304v1	Bordetella pertussis	0	2
I080	GCA_008823025.1	ASM882302v1	Bordetella pertussis	0	2
I089	GCA_001986995.1	ASM198699v1	Bordetella pertussis	0	2
I106	GCF_001985805.1	ASM198580v1	Bordetella pertussis	0	1
I110	GCA_001987015.1	ASM198701v1	Bordetella pertussis	1	1
I111	GCF_001987035.1	ASM198703v1	Bordetella pertussis	0	2
I112	GCF_001986295.1	ASM198629v1	Bordetella pertussis	0	2
I113	GCA_001987055.1	ASM198705v1	Bordetella pertussis	1	1
I120	GCF_004008955.1	ASM400895v1	Bordetella pertussis	0	1
I127	GCA_001987075.1	ASM198707v1	Bordetella pertussis	0	1
I136	GCA_001987115.1	ASM198711v1	Bordetella pertussis	1	1
I150	GCF_001986045.1	ASM198604v1	Bordetella pertussis	0	2
I182	GCA_004637225.1	ASM463722v1	Bordetella pertussis	0	2
I187	GCF_001986065.1	ASM198606v1	Bordetella pertussis	0	2
I188	GCF_004009075.1	ASM400907v1	Bordetella pertussis	1	1
I223	GCF_004008935.1	ASM400893v1	Bordetella pertussis	1	1
I228	GCF_001985545.1	ASM198554v1	Bordetella pertussis	0	2
I238	GCF_001985565.1	ASM198556v1	Bordetella pertussis	1	1
I257	GCF_001987135.1	ASM198713v1	Bordetella pertussis	0	1
I259	GCF_001986085.1	ASM198608v1	Bordetella pertussis	0	1
I263	GCF_001987155.1	ASM198715v1	Bordetella pertussis	0	1
I270	GCF_001987175.1	ASM198717v1	Bordetella pertussis	0	1
I271	GCF_001987195.1	ASM198719v1	Bordetella pertussis	1	1
I273	GCA_001987215.1	ASM198721v1	Bordetella pertussis	0	2
I289	GCF_001987235.1	ASM198723v1	Bordetella pertussis	1	1
I318	GCF_001987275.1	ASM198727v1	Bordetella pertussis	0	2
I323	GCA_004009455.1	ASM400945v1	Bordetella pertussis	0	2
I331	GCA_001987295.1	ASM198729v1	Bordetella pertussis	1	1
I344	GCA_001628735.1	ASM162873v1	Bordetella pertussis	0	1
I350	GCF_001987315.1	ASM198731v1	Bordetella pertussis	0	2
I351	GCF_001985825.1	ASM198582v1	Bordetella pertussis	1	1
I372	GCA_004008995.1	ASM400899v1	Bordetella pertussis	0	2
I373	GCA_001985585.1	ASM198558v1	Bordetella pertussis	0	2
I375	GCA_001987335.1	ASM198733v1	Bordetella pertussis	1	1
I379	GCF_001987355.1	ASM198735v1	Bordetella pertussis	0	2
I382	GCA_001987395.1	ASM198739v1	Bordetella pertussis	0	2
I385	GCF_002859585.1	ASM285958v1	Bordetella pertussis	0	2
I386	GCA_001987415.1	ASM198741v1	Bordetella pertussis	0	2
I387	GCF_001985605.1	ASM198560v1	Bordetella pertussis	0	2
I420	GCF_004009775.1	ASM400977v1	Bordetella pertussis	1	1
I439	GCA_004009035.1	ASM400903v1	Bordetella pertussis	0	2
I452	GCA_001987435.1	ASM198743v1	Bordetella pertussis	0	2
I461	GCF_001987455.1	ASM198745v1	Bordetella pertussis	0	2
I462	GCA_004009435.1	ASM400943v1	Bordetella pertussis	0	2
I464	GCA_001986105.1	ASM198610v1	Bordetella pertussis	0	2
I468	GCF_001605385.1	ASM160538v1	Bordetella pertussis	0	1
I476	GCA_001605445.1	ASM160544v1	Bordetella pertussis	0	2
I480	GCA_001605465.1	ASM160546v1	Bordetella pertussis	1	1
I483	GCF_001605485.1	ASM160548v1	Bordetella pertussis	0	2
I496	GCF_001605505.1	ASM160550v1	Bordetella pertussis	0	2
I498	GCA_001605525.1	ASM160552v1	Bordetella pertussis	0	2
I518	GCF_001605545.1	ASM160554v1	Bordetella pertussis	0	1
I521	GCF_001605565.1	ASM160556v1	Bordetella pertussis	0	2
I538	GCF_001605585.1	ASM160558v1	Bordetella pertussis	1	1
I539	GCF_001605605.1	ASM160560v1	Bordetella pertussis	1	1
I598	GCF_004009095.1	ASM400909v1	Bordetella pertussis	1	1
I602	GCA_001985625.1	ASM198562v1	Bordetella pertussis	0	2
I623	GCA_004009175.1	ASM400917v1	Bordetella pertussis	0	1
I646	GCF_001605625.1	ASM160562v1	Bordetella pertussis	1	1
I656	GCA_001605645.1	ASM160564v1	Bordetella pertussis	1	1
I669	GCA_001605665.1	ASM160566v1	Bordetella pertussis	1	1
I692	GCA_004009055.1	ASM400905v1	Bordetella pertussis	0	1
I705	GCA_004009695.1	ASM400969v1	Bordetella pertussis	0	1
I707	GCA_001605685.1	ASM160568v1	Bordetella pertussis	1	1
I728	GCF_001987475.1	ASM198747v1	Bordetella pertussis	0	2
I735	GCA_001987495.1	ASM198749v1	Bordetella pertussis	0	2
I743	GCA_001985845.1	ASM198584v1	Bordetella pertussis	0	2
I751	GCF_001985865.1	ASM198586v1	Bordetella pertussis	1	1
I752	GCA_001985665.1	ASM198566v1	Bordetella pertussis	1	1
I754	GCA_001987515.1	ASM198751v1	Bordetella pertussis	0	2
I755	GCF_001987535.1	ASM198753v1	Bordetella pertussis	0	2
I762	GCF_001987555.1	ASM198755v1	Bordetella pertussis	0	2
I763	GCA_001985685.1	ASM198568v1	Bordetella pertussis	0	1
I859	GCA_004009575.1	ASM400957v1	Bordetella pertussis	0	2
I892	GCA_004009535.1	ASM400953v1	Bordetella pertussis	0	1
I896	GCA_004009115.1	ASM400911v1	Bordetella pertussis	1	1
I915	GCF_001985705.1	ASM198570v1	Bordetella pertussis	0	1
I945	GCF_004009495.1	ASM400949v1	Bordetella pertussis	0	2
I955	GCF_004009735.1	ASM400973v1	Bordetella pertussis	0	2
I958	GCF_004007415.1	ASM400741v1	Bordetella pertussis	0	2
I959	GCA_001987575.1	ASM198757v1	Bordetella pertussis	0	2
I965	GCA_001987595.1	ASM198759v1	Bordetella pertussis	0	2
I968	GCF_001987615.1	ASM198761v1	Bordetella pertussis	0	2
I976	GCF_001985885.1	ASM198588v1	Bordetella pertussis	0	1
I977	GCF_001987635.1	ASM198763v1	Bordetella pertussis	0	2
I978	GCA_001987655.1	ASM198765v1	Bordetella pertussis	0	2
I998	GCA_001986335.1	ASM198633v1	Bordetella pertussis	0	2
J010	GCF_001985905.1	ASM198590v1	Bordetella pertussis	0	2
J013	GCA_001985925.1	ASM198592v1	Bordetella pertussis	0	2
J014	GCF_002892685.1	ASM289268v1	Bordetella pertussis	0	2
J016	GCF_001987695.1	ASM198769v1	Bordetella pertussis	0	1
J019	GCA_001987715.1	ASM198771v1	Bordetella pertussis	0	2
J022	GCF_001986355.1	ASM198635v1	Bordetella pertussis	0	2
J023	GCA_001987755.1	ASM198775v1	Bordetella pertussis	0	2
J024	GCA_004008475.1	ASM400847v1	Bordetella pertussis	1	1
J027	GCA_001987775.1	ASM198777v1	Bordetella pertussis	0	2
J038	GCF_001985945.1	ASM198594v1	Bordetella pertussis	0	2
J066	GCF_004637265.1	ASM463726v1	Bordetella pertussis	0	2
J068	GCA_001987835.1	ASM198783v1	Bordetella pertussis	0	2
J072	GCA_001987855.1	ASM198785v1	Bordetella pertussis	0	2
J073	GCA_001987875.1	ASM198787v1	Bordetella pertussis	0	2
J074	GCF_002859605.1	ASM285960v1	Bordetella pertussis	0	2
J076	GCA_001987895.1	ASM198789v1	Bordetella pertussis	0	2
J077	GCF_004007155.1	ASM400715v1	Bordetella pertussis	0	2
J078	GCF_002240435.1	ASM224043v1	Bordetella pertussis	0	1
J083	GCA_008179985.1	ASM817998v1	Bordetella pertussis	0	2
J085	GCF_004637245.1	ASM463724v1	Bordetella pertussis	0	2
J090	GCF_001987915.1	ASM198791v1	Bordetella pertussis	0	2
J091	GCA_001987935.1	ASM198793v1	Bordetella pertussis	0	2
J092	GCF_004637005.1	ASM463700v1	Bordetella pertussis	0	2
J094	GCF_002859745.1	ASM285974v1	Bordetella pertussis	0	2
J098	GCF_001987955.1	ASM198795v1	Bordetella pertussis	1	1
J100	GCF_001987975.1	ASM198797v1	Bordetella pertussis	0	2
J107	GCF_001985965.1	ASM198596v1	Bordetella pertussis	0	2
J110	GCF_001987995.1	ASM198799v1	Bordetella pertussis	0	2
J115	GCF_001988015.1	ASM198801v1	Bordetella pertussis	0	2
J120	GCA_001989035.1	ASM198903v1	Bordetella pertussis	0	2
J122	GCF_001989075.1	ASM198907v1	Bordetella pertussis	0	2
J129	GCA_004637065.1	ASM463706v1	Bordetella pertussis	0	2
J139	GCF_004009715.1	ASM400971v1	Bordetella pertussis	0	2
J148	GCA_002859645.1	ASM285964v1	Bordetella pertussis	0	2
J151	GCA_002442675.1	ASM244267v1	Bordetella pertussis	0	2
J153	GCA_002286375.1	ASM228637v1	Bordetella pertussis	0	2
J154	GCF_002286355.1	ASM228635v1	Bordetella pertussis	0	2
J155	GCF_001989135.1	ASM198913v1	Bordetella pertussis	0	2
J161	GCF_001989175.1	ASM198917v1	Bordetella pertussis	0	2
J162	GCA_001989195.1	ASM198919v1	Bordetella pertussis	0	1
J165	GCA_002442615.1	ASM244261v1	Bordetella pertussis	0	2
J170	GCF_002442775.1	ASM244277v1	Bordetella pertussis	0	2
J171	GCF_004637205.1	ASM463720v1	Bordetella pertussis	0	2
J172	GCF_002286335.1	ASM228633v1	Bordetella pertussis	0	2
J173	GCF_002859665.1	ASM285966v1	Bordetella pertussis	0	2
J174	GCA_001989215.1	ASM198921v1	Bordetella pertussis	0	2
J175	GCA_002068975.1	ASM206897v1	Bordetella pertussis	0	2
J178	GCF_001988295.1	ASM198829v1	Bordetella pertussis	0	2
J184	GCA_004009475.1	ASM400947v1	Bordetella pertussis	0	1
J185	GCA_004007095.1	ASM400709v1	Bordetella pertussis	0	2
J191	GCA_001988335.1	ASM198833v1	Bordetella pertussis	0	2
J192	GCF_001988355.1	ASM198835v1	Bordetella pertussis	0	2
J193	GCA_001988375.1	ASM198837v1	Bordetella pertussis	0	2
J194	GCF_001988395.1	ASM198839v1	Bordetella pertussis	0	2
J196	GCA_008815575.1	ASM881557v1	Bordetella pertussis	0	2
J197	GCF_001988415.1	ASM198841v1	Bordetella pertussis	0	2
J199	GCF_002892665.1	ASM289266v1	Bordetella pertussis	0	2
J201	GCF_001988435.1	ASM198843v1	Bordetella pertussis	0	2
J203	GCA_002859685.1	ASM285968v1	Bordetella pertussis	0	2
J205	GCA_004637165.1	ASM463716v1	Bordetella pertussis	0	2
J206	GCA_001989255.1	ASM198925v1	Bordetella pertussis	0	2
J207	GCA_002859765.1	ASM285976v1	Bordetella pertussis	0	2
J208	GCA_001989275.1	ASM198927v1	Bordetella pertussis	0	2
J209	GCA_002286315.1	ASM228631v1	Bordetella pertussis	0	2
J210	GCF_001989295.1	ASM198929v1	Bordetella pertussis	0	2
J226	GCF_002442635.1	ASM244263v1	Bordetella pertussis	0	2
J233	GCA_004637045.1	ASM463704v1	Bordetella pertussis	0	2
J234	GCF_004007625.1	ASM400762v1	Bordetella pertussis	0	1
J246	GCA_004637145.1	ASM463714v1	Bordetella pertussis	0	1
J247	GCA_004637125.1	ASM463712v1	Bordetella pertussis	0	2
J249	GCA_004635365.1	ASM463536v1	Bordetella pertussis	1	1
J250	GCF_004635445.1	ASM463544v1	Bordetella pertussis	1	1
J251	GCF_004635345.1	ASM463534v1	Bordetella pertussis	1	1
J252	GCA_004635325.1	ASM463532v1	Bordetella pertussis	1	1
J253	GCA_004635305.1	ASM463530v1	Bordetella pertussis	1	1
J254	GCF_004635285.1	ASM463528v1	Bordetella pertussis	1	1
J255	GCF_004635425.1	ASM463542v1	Bordetella pertussis	1	1
J256	GCF_004635265.1	ASM463526v1	Bordetella pertussis	1	1
J257	GCF_004635245.1	ASM463524v1	Bordetella pertussis	1	1
J258	GCA_004635225.1	ASM463522v1	Bordetella pertussis	1	1
J259	GCA_004635205.1	ASM463520v1	Bordetella pertussis	1	1
J260	GCA_004635185.1	ASM463518v1	Bordetella pertussis	1	1
J261	GCA_008821265.1	ASM882126v1	Bordetella pertussis	1	1
J262	GCF_004771055.1	ASM477105v1	Bordetella pertussis	1	1
J263	GCF_004635165.1	ASM463516v1	Bordetella pertussis	1	1
J276	GCA_002069155.1	ASM206915v1	Bordetella pertussis	0	2
J277	GCA_001989315.1	ASM198931v1	Bordetella pertussis	0	2
J294	GCF_002859205.1	ASM285920v1	Bordetella pertussis	0	2
J295	GCA_002859725.1	ASM285972v1	Bordetella pertussis	0	2
J296	GCA_001988475.1	ASM198847v1	Bordetella pertussis	0	2
J299	GCA_013168695.1	ASM1316869v1	Bordetella pertussis	0	2
J300	GCA_001988495.1	ASM198849v1	Bordetella pertussis	0	2
J303	GCF_004637105.1	ASM463710v1	Bordetella pertussis	0	2
J304	GCF_002859785.1	ASM285978v1	Bordetella pertussis	0	2
J305	GCA_001988515.1	ASM198851v1	Bordetella pertussis	0	2
J306	GCF_002859805.1	ASM285980v1	Bordetella pertussis	0	1
J310	GCA_002442815.1	ASM244281v1	Bordetella pertussis	0	1
J315	GCA_008821325.1	ASM882132v1	Bordetella pertussis	0	2
J341	GCA_008818385.1	ASM881838v1	Bordetella pertussis	0	2
J349	GCA_013168635.1	ASM1316863v1	Bordetella pertussis	0	2
J352	GCA_008818045.1	ASM881804v1	Bordetella pertussis	0	2
J353	GCA_008818025.1	ASM881802v1	Bordetella pertussis	0	2
J354	GCF_004634685.1	ASM463468v1	Bordetella pertussis	0	2
J355	GCA_008818005.1	ASM881800v1	Bordetella pertussis	0	2
J356	GCA_008817985.1	ASM881798v1	Bordetella pertussis	0	2
J357	GCF_004634865.1	ASM463486v1	Bordetella pertussis	0	2
J358	GCF_003991035.1	ASM399103v1	Bordetella pertussis	0	2
J359	GCA_004634665.1	ASM463466v1	Bordetella pertussis	0	2
J360	GCF_004634645.1	ASM463464v1	Bordetella pertussis	0	2
J361	GCA_008822965.1	ASM882296v1	Bordetella pertussis	0	2
J362	GCA_004636205.1	ASM463620v1	Bordetella pertussis	0	2
J363	GCF_004634625.1	ASM463462v1	Bordetella pertussis	0	1
J364	GCF_004634605.1	ASM463460v1	Bordetella pertussis	0	2
J365	GCF_002892705.1	ASM289270v1	Bordetella pertussis	0	2
J366	GCA_004634585.1	ASM463458v1	Bordetella pertussis	0	2
J367	GCF_004635585.1	ASM463558v1	Bordetella pertussis	0	2
J368	GCA_004636185.1	ASM463618v1	Bordetella pertussis	0	2
J369	GCA_004636425.1	ASM463642v1	Bordetella pertussis	0	1
J370	GCF_004635565.1	ASM463556v1	Bordetella pertussis	0	2
J372	GCF_004636405.1	ASM463640v1	Bordetella pertussis	0	2
J375	GCA_004636365.1	ASM463636v1	Bordetella pertussis	0	2
J376	GCF_004635545.1	ASM463554v1	Bordetella pertussis	0	2
J377	GCF_003991055.1	ASM399105v1	Bordetella pertussis	0	2
J378	GCA_004636145.1	ASM463614v1	Bordetella pertussis	1	1
J379	GCA_004636345.1	ASM463634v1	Bordetella pertussis	0	1
J383	GCA_008817965.1	ASM881796v1	Bordetella pertussis	0	2
J384	GCF_004008415.1	ASM400841v1	Bordetella pertussis	1	1
J385	GCA_013168615.1	ASM1316861v1	Bordetella pertussis	0	2
J386	GCF_004636265.1	ASM463626v1	Bordetella pertussis	0	1
J388	GCA_008817945.1	ASM881794v1	Bordetella pertussis	0	2
J390	GCA_004636325.1	ASM463632v1	Bordetella pertussis	0	2
J391	GCA_004635525.1	ASM463552v1	Bordetella pertussis	0	2
J393	GCA_004634845.1	ASM463484v1	Bordetella pertussis	0	2
J399	GCA_008817915.1	ASM881791v1	Bordetella pertussis	0	1
J400	GCA_008817655.1	ASM881765v1	Bordetella pertussis	0	1
J401	GCF_004635485.1	ASM463548v1	Bordetella pertussis	0	1
J402	GCA_004635465.1	ASM463546v1	Bordetella pertussis	0	2
J405	GCA_008817455.1	ASM881745v1	Bordetella pertussis	0	2
J406	GCA_008817295.1	ASM881729v1	Bordetella pertussis	0	2
J407	GCA_008817175.1	ASM881717v1	Bordetella pertussis	0	2
J408	GCA_008817045.1	ASM881704v1	Bordetella pertussis	0	2
J409	GCA_008816935.1	ASM881693v1	Bordetella pertussis	0	2
J410	GCA_008816915.1	ASM881691v1	Bordetella pertussis	0	2
J412	GCA_013168595.1	ASM1316859v1	Bordetella pertussis	0	2
J420	GCA_008822945.1	ASM882294v1	Bordetella pertussis	0	2
J421	GCA_008816895.1	ASM881689v1	Bordetella pertussis	0	2
J422	GCA_008816875.1	ASM881687v1	Bordetella pertussis	0	2
J424	GCA_004636245.1	ASM463624v1	Bordetella pertussis	0	2
J430	GCA_008822925.1	ASM882292v1	Bordetella pertussis	1	1
J433	GCA_008816855.1	ASM881685v1	Bordetella pertussis	0	2
J435	GCA_008816835.1	ASM881683v1	Bordetella pertussis	0	2
J436	GCA_008816815.1	ASM881681v1	Bordetella pertussis	1	1
J437	GCA_008822905.1	ASM882290v1	Bordetella pertussis	0	2
J438	GCA_008816795.1	ASM881679v1	Bordetella pertussis	1	1
J450	GCA_008822885.1	ASM882288v1	Bordetella pertussis	0	2
J451	GCA_008816515.1	ASM881651v1	Bordetella pertussis	1	1
J452	GCA_008816375.1	ASM881637v1	Bordetella pertussis	1	1
J453	GCA_008816255.1	ASM881625v1	Bordetella pertussis	0	2
J454	GCA_008816075.1	ASM881607v1	Bordetella pertussis	0	2
J455	GCA_008815915.1	ASM881591v1	Bordetella pertussis	0	1
J457	GCA_008815895.1	ASM881589v1	Bordetella pertussis	1	1
J458	GCA_008815875.1	ASM881587v1	Bordetella pertussis	1	1
J459	GCA_008815855.1	ASM881585v1	Bordetella pertussis	0	1
J460	GCA_008815835.1	ASM881583v1	Bordetella pertussis	1	1
J461	GCA_008815815.1	ASM881581v1	Bordetella pertussis	1	1
J462	GCA_008815735.1	ASM881573v1	Bordetella pertussis	1	1
J473	GCA_002240495.1	ASM224049v1	Bordetella pertussis	0	1
J475	GCA_008812995.1	ASM881299v1	Bordetella pertussis	0	1
J476	GCA_008812875.1	ASM881287v1	Bordetella pertussis	0	2
J477	GCA_008812735.1	ASM881273v1	Bordetella pertussis	0	1
J487	GCA_008812475.1	ASM881247v1	Bordetella pertussis	0	1
J493	GCA_008812335.1	ASM881233v1	Bordetella pertussis	0	1
J494	GCA_008812175.1	ASM881217v1	Bordetella pertussis	0	2
J495	GCA_008812155.1	ASM881215v1	Bordetella pertussis	0	1
J496	GCA_008812135.1	ASM881213v1	Bordetella pertussis	0	2
J497	GCA_008812115.1	ASM881211v1	Bordetella pertussis	0	2
J522	GCA_004636125.1	ASM463612v1	Bordetella pertussis	0	2
J523	GCA_004636105.1	ASM463610v1	Bordetella pertussis	0	2
J524	GCF_004636085.1	ASM463608v1	Bordetella pertussis	0	2
J525	GCF_004636225.1	ASM463622v1	Bordetella pertussis	0	2
J526	GCF_004636305.1	ASM463630v1	Bordetella pertussis	0	1
J527	GCF_004636065.1	ASM463606v1	Bordetella pertussis	0	2
J528	GCA_004636045.1	ASM463604v1	Bordetella pertussis	0	1
J529	GCF_004636025.1	ASM463602v1	Bordetella pertussis	0	1
J546	GCA_004636945.1	ASM463694v1	Bordetella pertussis	0	2
J549	GCA_004636925.1	ASM463692v1	Bordetella pertussis	1	1
J567	GCA_004636905.1	ASM463690v1	Bordetella pertussis	0	1
J571	GCF_004636885.1	ASM463688v1	Bordetella pertussis	0	1
J582	GCF_004636865.1	ASM463686v1	Bordetella pertussis	0	1
J586	GCF_004637025.1	ASM463702v1	Bordetella pertussis	0	1
J588	GCF_004636845.1	ASM463684v1	Bordetella pertussis	0	2
J589	GCA_004636825.1	ASM463682v1	Bordetella pertussis	0	2
J591	GCA_008812055.1	ASM881205v1	Bordetella pertussis	0	1
J592	GCA_008811855.1	ASM881185v1	Bordetella pertussis	1	1
J595	GCA_008811695.1	ASM881169v1	Bordetella pertussis	0	1
J597	GCA_008811475.1	ASM881147v1	Bordetella pertussis	0	2
J598	GCA_008811315.1	ASM881131v1	Bordetella pertussis	0	2
J600	GCA_008811175.1	ASM881117v1	Bordetella pertussis	0	1
J601	GCA_008810995.1	ASM881099v1	Bordetella pertussis	0	2
J604	GCA_004635885.1	ASM463588v1	Bordetella pertussis	0	2
J608	GCA_008810835.1	ASM881083v1	Bordetella pertussis	0	1
J609	GCA_008810695.1	ASM881069v1	Bordetella pertussis	0	2
J610	GCA_008810475.1	ASM881047v1	Bordetella pertussis	0	1
J612	GCA_008810315.1	ASM881031v1	Bordetella pertussis	0	1
J616	GCF_004635945.1	ASM463594v1	Bordetella pertussis	0	2
J618	GCA_008810175.1	ASM881017v1	Bordetella pertussis	0	2
J619	GCA_008809955.1	ASM880995v1	Bordetella pertussis	0	2
J620	GCA_008809715.1	ASM880971v1	Bordetella pertussis	0	2
J622	GCA_008809555.1	ASM880955v1	Bordetella pertussis	0	2
J623	GCA_008809355.1	ASM880935v1	Bordetella pertussis	0	2
J625	GCF_002240515.1	ASM224051v1	Bordetella pertussis	0	1
J628	GCF_004635785.1	ASM463578v1	Bordetella pertussis	0	1
J631	GCA_008809155.1	ASM880915v1	Bordetella pertussis	0	2
J632	GCA_004636005.1	ASM463600v1	Bordetella pertussis	0	1
J638	GCA_008808995.1	ASM880899v1	Bordetella pertussis	0	1
J650	GCA_004635985.1	ASM463598v1	Bordetella pertussis	1	1
J656	GCA_004635925.1	ASM463592v1	Bordetella pertussis	0	1
J662	GCA_004636805.1	ASM463680v1	Bordetella pertussis	0	2
J667	GCA_004636785.1	ASM463678v1	Bordetella pertussis	0	1
J672	GCA_008822865.1	ASM882286v1	Bordetella pertussis	1	1
J673	GCF_004635965.1	ASM463596v1	Bordetella pertussis	0	1
J680	GCF_004636545.1	ASM463654v1	Bordetella pertussis	0	2
J690	GCA_004635765.1	ASM463576v1	Bordetella pertussis	0	2
J701	GCA_008822845.1	ASM882284v1	Bordetella pertussis	1	1
J705	GCA_008821605.1	ASM882160v1	Bordetella pertussis	1	1
J733	GCA_013168555.1	ASM1316855v1	Bordetella pertussis	0	2
J736	GCA_008821565.1	ASM882156v1	Bordetella pertussis	0	2
J741	GCA_013168375.1	ASM1316837v1	Bordetella pertussis	0	2
J747	GCA_008821445.1	ASM882144v1	Bordetella pertussis	0	2
J748	GCA_008821425.1	ASM882142v1	Bordetella pertussis	0	2
J761	GCA_008820745.1	ASM882074v1	Bordetella pertussis	0	2
J764	GCA_008820625.1	ASM882062v1	Bordetella pertussis	0	2
J782	GCA_008820005.1	ASM882000v1	Bordetella pertussis	0	2
J800	GCA_008822685.1	ASM882268v1	Bordetella pertussis	1	1
J802	GCA_008822645.1	ASM882264v1	Bordetella pertussis	0	2
J805	GCA_008822585.1	ASM882258v1	Bordetella pertussis	0	2
J810	GCA_008822565.1	ASM882256v1	Bordetella pertussis	0	2
J820	GCA_008180005.1	ASM818000v1	Bordetella pertussis	0	2
J836	GCA_008822445.1	ASM882244v1	Bordetella pertussis	0	2
J844	GCA_008822405.1	ASM882240v1	Bordetella pertussis	0	2
J848	GCA_008822345.1	ASM882234v1	Bordetella pertussis	0	2
J856	GCA_008822225.1	ASM882222v1	Bordetella pertussis	0	2
J865	GCA_008822825.1	ASM882282v1	Bordetella pertussis	0	2
J866	GCA_008822205.1	ASM882220v1	Bordetella pertussis	0	2
J867	GCA_008822085.1	ASM882208v1	Bordetella pertussis	0	1
J876	GCA_008822065.1	ASM882206v1	Bordetella pertussis	0	2
J884	GCA_008821925.1	ASM882192v1	Bordetella pertussis	0	2
J888	GCA_008821845.1	ASM882184v1	Bordetella pertussis	0	2
K003	GCA_008821765.1	ASM882176v1	Bordetella pertussis	0	2
K005	GCA_008822785.1	ASM882278v1	Bordetella pertussis	0	2
K014	GCA_008821665.1	ASM882166v1	Bordetella pertussis	0	2
Table S4 : 39 simulated genomes used in example 4
Genome name	Genome structure phenotype (original)	Genome structure phenotype (with 2 samples swapped)
sim1	0	1
sim2	0	0
sim4	0	0
sim5	0	0
sim6	0	0
sim7	0	0
sim8	0	0
sim9	0	0
sim10	0	0
sim11	0	0
sim12	0	0
sim13	0	0
sim14	0	0
sim15	0	0
sim16	0	0
sim17	0	0
sim18	0	0
sim19	0	0
sim20	0	0
sim21	1	0
sim22	1	1
sim23	1	1
sim24	1	1
sim25	1	1
sim26	1	1
sim27	1	1
sim28	1	1
sim29	1	1
sim30	1	1
sim31	1	1
sim32	1	1
sim33	1	1
sim34	1	1
sim35	1	1
sim36	1	1
sim37	1	1
sim38	1	1
sim39	1	1
sim40	1	1
